# Supplementary material for: Beyond Testis Size: Links between Spermatogenesis and Sperm Traits in a Seasonal Breeding Mammal
Source: PLoS One. 2015 Oct 2;10(10):e0139240. doi: 10.1371/journal.pone.0139240 (PMC4592251; doi:10.1371/journal.pone.0139240)
Supplement: S1 File — Testicular and sperm parameters in red deer. (XLS) [file pone.0139240.s003.xls]

## Sheet: N=47
ID	Sampling date	Group	Mean testis mass	Johnsen score	SC/TCS	SEI	SI	MI	ES/RS	ES/GC	RS/SC	SMI	VAP	VCL	VSL	Viable sperm %	Active mitochondria %	Normal sperm %	PC1	PC2
Cervo 1	2010-11-19	1	40.455	8.17	6.8	17.3611	18.9815	2.59259	0.233333	0.113426	2.8	77.5	108.887	142.475	44.9378	93.5474	88.78	87.3333	0.91181	0.21302
Cervo 2	2010-11-19	1	40.445			7.22348	21.4447	1.47423	0.65035	0.209932	4.46875	87.5	96.2705	144.723	44.102	87.5696	30.18	96.6667	0.04325	2.32445
Cervo 3	2010-11-21	1	39.445			39.0769	16.6154	1.50575	0.366412	0.147692	1.0315	82.5	122.554	164.123	48.5153	71.8988	79.49	77.3333	0.95613	-0.58596
Cervo 4	2010-11-21	1	30.565	8.25	8.9	11.67	29.3763	6.60606	0.440367	0.193159	3.75862	82.5	97.9384	153.86	45.1063	88.1798	88.12	75.3333	1.02197	-1.10186
Cervo 5	2010-11-21	1	43.55	8.2	8.45	13.4021	23.9691	2.52703	0.165775	0.0798969	3.59615	87.5	110.909	158.248	56.4617	94.7866	94.06	78	1.49602	-0.81285
Cervo 8	2010-11-21	1	23.775	8.37		3.59551	29.2135	1.69767	0.534247	0.175281	9.125	87.5	115.277	154.364	47.8186	75.3202	89.91	89.3333	0.91464	0.4962
Cervo 13	2010-11-21	1	25.605	8.15		6.15385	23.956	2.12222	0.303665	0.127473	6.82143	90	102.408	150.463	51.7774	89.4899	87.54	96	0.97414	1.23228
Cervo 1	2010-11-27	1	62.14	8.36	10.35	23.3333	26.3889	3.28571	0.601449	0.230556	1.64286	90	115.363	149.703	44.2698	86.7199	80.05	92	0.87032	0.92736
Cervo 4	2010-11-27	1	58.07	8.39		29.4118	20.4482	2.78571	0.365385	0.159664	1.48571	85	124.431	149.373	61.5166	88.5881	87.06	87.3333	1.30906	0.42735
Cervo 7	2010-11-27	1	52.675	8.09		30.5085	24.3644	2.62295	0.79375	0.269068	1.11111	85	105.541	136.565	53.6909	86.6048	85.65	87.3333	0.9386	0.34394
Cervo 9	2010-11-27	1	23.745			23.6915	20.3857	2.50877	0.538462	0.212121	1.66279	72.5	88.137	117.674	43.3877	89.54	81.39	78.6667	0.51157	-0.66585
Cervo 13	2010-11-27	1	25.605			17.0604	18.6352	3.08929	0.410405	0.186352	2.66154	70	102.606	128.707	48.3288	87.561	72.18	93.3333	0.40726	1.19612
Cervo 4	2010-12-18	1	58.07			12.9845	19.9612	3.04706	0.196911	0.0988372	3.86567	87.5	91.0295	146.588	44.4807	89.48	73.13	67.3333	0.91795	-1.71723
Cervo 5	2010-12-18	1	49.51	8.02		7.92079	24.4224	2.59302	0.618834	0.227723	4.64583	82.5	98.9245	147.342	47.8287	87.68	86.24	92	0.79841	0.77919
Cervo 9	2010-12-18	1	62.33	8.03		7.80287	19.9179	1.88073	0.321951	0.135524	5.39474	67.5	85.0303	105.762	57.659	81.6	49.65	88	-0.01218	1.06348
Cervo 10	2010-12-18	1	32.255			36.246	20.712	2.67925	0.288732	0.132686	1.26786	90	109.81	159.826	49.023	94.28	89.81	82	1.30368	-0.34835
Cervo 16	2010-12-18	1	41.785	8.08	4.4	8.19277	19.759	2.45588	0.51497	0.207229	4.91176	65	76.138	107.284	35.2991	63.2	67.87	80.6667	-0.38598	-0.2355
Cervo 1	2011-01-07	2	43.83			6.01852	25	1.75862	0.496732	0.175926	5.88462	70	73.7764	127.792	37.259	69.2482	58.16	68.6667	-0.08493	-1.3621
Cervo 4	2011-01-07	2	33			8.45411	17.1498	2.25974	0.471264	0.198068	4.97143	57.5	64.4597	104.25	35.4094	83.02	34.29	86.6667	-0.76277	0.97916
Cervo 8	2011-01-07	2	31.43			4.13043	23.913	2.58228	0.294118	0.130435	10.7368	80	83.475	134.862	44.3949	84.66	43.83	83.3333	0.105	0.57028
Cervo 9	2011-01-07	2	42.44	8.18		6.23441	20.1995	1.95181	0.419753	0.169576	6.48	77.5	70.3204	119.387	41.0451	82	60.56	87.3333	-0.04374	0.62778
Cervo 11	2011-01-07	2	40.955			8.75576	23.7327	2.38158	0.364641	0.152074	4.76316	80	82.4177	124.783	42.4388	84.28	60.99	91.3333	0.10841	1.10073
Cervo 12	2011-01-07	2	46.845	7.88	3.25	2.43446	22.2846	3	0.469298	0.200375	17.5385	85	84.3217	136.15	42.8764	89.48	70.56	84.6667	0.51432	0.19263
Cervo 17	2011-01-07	2	41.06			9.17647	15.0588	1.81481	0.836735	0.289412	3.76923	80	84.7636	142.412	44.9958	88.9	74.09	93.3333	0.45629	1.08883
Cervo 3	2011-01-22	2	31.97	7.88		17.5853	29.1339	1.8209	0.598361	0.191601	1.8209	70	73.4415	128.965	37.9142	88.68	78.56	66.6667	0.46245	-2.00539
Cervo 4	2011-01-22	2	37.155			15.099	13.3663	3	0.491803	0.222772	3	80	82.8022	125.689	44.1222	76.98	68.52	88	0.17126	0.62148
Cervo 18	2011-01-22	2	32.99			11.2195	20.2439	2.02469	0.457317	0.182927	3.56522	77.5	96.6145	140.436	49.2074	84.91	74.99	90.6667	0.5555	0.85184
Cervo 4	2011-02-05	2	49.41			22.1662	10.3275	2.625	0.304762	0.161209	2.38636	42.5	51.519	64.3112	28.5351	44.51	41.2	85.3333	-1.7824	0.67787
Cervo 9	2011-02-05	2	32.965	7.47	3.6	12.2685	25.463	1.58427	0.609929	0.199074	2.66038	35	34.968	47.4223	20.3906	62.4443	55.68	65.3333	-1.53602	-1.93744
Cervo 11	2011-02-05	2	38.195	7.54	2.85	9.53488	18.8372	1.93333	0.477011	0.193023	4.2439	67.5	66.2707	85.5331	32.5201	67.27	71.02	74.6667	-0.42576	-1.0112
Cervo 12	2011-02-05	2	47.295	8.06		6.4588	12.4722	2.54217	0.43128	0.202673	7.27586	72.5	81.3208	113.044	43.203	56.28	54.1	80.6667	-0.37092	0.11885
Cervo 13	2011-02-05	2	47.895	7.7		6.38298	16.5485	2.73438	0.611429	0.252955	6.48148	45	33.5785	49.9596	20.0272	56.42	59.72	76.6667	-1.60393	-0.76211
Cervo 15	2011-02-05	2	45.255			13.6476	13.1514	1.87059	0.597484	0.235732	2.89091	17.5	9.87796	19.8009	5.76699	47.93	45.5	88.6667	-2.89542	0.64288
Cervo 1	2011-02-11	3	22.745	7.36	2	5.20095	17.0213	3.57143	0.425	0.200946	9.09091	22.5	18.6718	29.1672	11.9091	57.89	33.9	74	-2.44829	-0.68618
Cervo 2	2011-02-11	3	32.915	7.53	2.25	7.73067	24.1895	2.02857	0.577465	0.204489	4.58065	57.5	56.115	85.3337	30.9201	82.01	42.2	86.6667	-0.91799	0.7707
Cervo 5	2011-02-11	3	31.955	7.7	3.75	10.9181	13.6476	1.71053	1.06154	0.342432	2.95455	65	75.276	105.099	39.7404	77.05	39.3	74.6667	-0.40685	-0.34792
Cervo 9	2011-02-11	3	30.61			16.8831	18.961	2.62295	0.53125	0.220779	2.46154	67.5	68.9682	103.926	36.9444	67.84	58.4	74	-0.36796	-0.80244
Cervo 10	2011-02-11	3	31.045			14.7059	20.0535	1.73684	0.643939	0.227273	2.4	82.5	74.715	125.431	41.5227	86.35	72.8	62.6667	0.59373	-2.29114
Cervo 11	2011-02-11	3	18.355	7.83		6.66667	18.8506	1.72289	0.825175	0.271264	4.93103	62.5	73.8189	104.1	39.5874	72.98	47.8	82.6667	-0.50799	0.36656
Cervo 1	2011-02-19	3	30.245	7.51	2.3	12.7226	16.285	1.2233	0.746032	0.239186	2.52	65	74.0306	124.54	39.6331	83.58	72.89	84	0.06123	0.01892
Cervo 6	2011-02-19	3	43.25	8.07	2.95	13.7845	16.5414	2.84058	0.295918	0.145363	3.56364	67.5	71.8258	101.812	44.4084	79.36	80.5	81.3333	0.08317	-0.38296
Cervo 7	2011-02-19	3	19.52	8.09	1.75	3.99113	12.1951	2.64865	0.602041	0.261641	10.8889	57.5	78.2137	108.156	39.4473	74.34	67.54	82	-0.2515	-0.07529
Cervo 8	2011-02-19	3	33.865			6.51685	22.6966	2.82667	0.235849	0.11236	7.31034	67.5	80.9565	111.688	40.5033	59.36	54.73	89.3333	-0.53492	1.02436
Cervo 9	2011-02-19	3	30.61	8.12	2.8	10.0796	24.4032	2.06667	0.677419	0.222812	3.26316	27.5	22.2953	35.0403	12.9255	65.5684	63.42	78	-1.91539	-0.80399
Cervo 10	2011-02-19	3	25.8			9.02778	16.4352	1.89655	0.612121	0.233796	4.23077	85	98.2776	139.848	50.4341	78.36	72.81	70	0.80541	-1.3348
Cervo 11	2011-02-19	3	30.235			5.26316	9.56938	1.675	1.18657	0.380383	6.09091	65	67.4838	87.2246	33.0706	62.9	59.07	88	-0.79297	0.68965
Cervo 14	2011-02-19	3	28.795			6.42202	21.1009	2	0.573171	0.215596	5.85714	80	97.0751	123.453	57.7378	82.1	81.28	82.6667	0.75634	-0.07532
